# Supplementary material for: Comparative Proteomic Profiling of Secreted Extracellular Vesicles from Breast Fibroadenoma and Malignant Lesions: A Pilot Study
Source: Int J Mol Sci. 2022 Apr 3;23(7):3989. doi: 10.3390/ijms23073989 (PMC8999736; doi:10.3390/ijms23073989)
Supplement: Supplementary file 1 [file ijms-23-03989-s001.zip]

Archive with 1 entries (1 files):
- ijms-1605626-supplementary.pdf
